# Supplementary material for: Comparing the Performance of CMCC-BioClimInd and WorldClim Datasets in Predicting Global Invasive Plant Distributions
Source: Biology (Basel). 2023 Apr 26;12(5):652. doi: 10.3390/biology12050652 (PMC10215630; doi:10.3390/biology12050652)
Supplement: Supplementary file 1 [file biology-12-00652-s001.zip]

Archive with 1 entries (1 files):
- biology-2315178-supplementary.pdf
